# Supplementary material for: Cross-sectional study of coronavirus disease 2019 (COVID-19) vaccine uptake among healthcare workers
Source: Antimicrob Steward Healthc Epidemiol. 2022 Apr 11;2(1):e61. doi: 10.1017/ash.2022.41 (PMC9726565; doi:10.1017/ash.2022.41)
Supplement: Supplementary file 1 [file ashsup.zip]

Archive with 2 entries (2 files):
- S2732494X22000419sup001.docx
- S2732494X22000419sup002.docx
